# Supplementary material for: Investigation of the Effect of Substituents on Electronic and Charge Transport Properties of Benzothiazole Derivatives
Source: Molecules. 2022 Dec 8;27(24):8672. doi: 10.3390/molecules27248672 (PMC9781107; doi:10.3390/molecules27248672)
Supplement: Supplementary file 1 [file molecules-27-08672-s001.zip]

Archive with 1 entries (1 files):
- molecules-2050812-supplementary.pdf
